# Supplementary material for: Association of Ventilatory Disorders with Respiratory Symptoms, Physical Activity, and Quality of Life in Subjects with Prior Tuberculosis: A National Database Study in Korea
Source: J Pers Med. 2021 Jul 19;11(7):678. doi: 10.3390/jpm11070678 (PMC8305056; doi:10.3390/jpm11070678)
Supplement: Supplementary file 1 [file jpm-11-00678-s001.zip]

Archive with 1 entries (1 files):
- jpm-1273466-supplementary.pdf
